# Supplementary material for: Genetic Characterization and Pathogenesis of Three Novel Reassortant H5N2 Viruses in South Korea, 2018
Source: Viruses. 2021 Oct 30;13(11):2192. doi: 10.3390/v13112192 (PMC8619638; doi:10.3390/v13112192)
Supplement: Supplementary file 1 [file viruses-13-02192-s001.zip]

Archive with 1 entries (1 files):
- viruses-1432543-supplementary.pdf
